# Supplementary material for: Psychological symptoms and quality of life after repeated exposure to earthquake: A cohort study in Italy
Source: PLoS One. 2020 May 12;15(5):e0233172. doi: 10.1371/journal.pone.0233172 (PMC7217461; doi:10.1371/journal.pone.0233172)
Supplement: S1 Dataset — (XLSX) [file pone.0233172.s001.xlsx]

## Sheet: TABELLONE COMPLETO
		DATI GENERALI					DATI SOCIOANAGRAFICI																						FATTORI STRESSANTI LEGATI ALLE CONSEGUENZE…															LISTA EVENTI DI VITA STRESSANTI
																													difficoltà economiche?		altri problemi							desideri di risarcimento						1-grave incidente prima			1- grave incidente durante
n° questionario	NEW TOWN	era presente?	dove abitava?	periodo di allontanamento	dove è stato accolto	per quanto tempo (n° settimane)	n° identificativo	n° intervistatore	n° partecipante	sesso	anno nascita	età	titolo studio	origine etnica	occupazione	quale occupazione?	quante ore/settimana?	quante entrate mensili?	n° persone famiglia	n° figli età < 18 anni	n° figli	stato civile	da solo	partner	genitori	figlio <18	figlio>18	altro	vissuto la situazione?	è ancora attuale?	vissuto la situazione?	è ancora attuale?	problemi indicati	problemi indicati	problemi indicati	problemi indicati	problemi indicati	riceve o ha ricevuto risarcimento?	se no, sente il diritto?	se si, pensa di doverne ricevere?	riceve o ha ricevuto sostegno economico?	se no, sente il diritto?	se si, pensa di doverne ricevere?	quante volte	quando	disagio	quante volte	quando	legato al terremoto
1	1	1	1	1	1	70	24	3	3	1	1945	66	3	1	2				4		3	1	1				1		2		1		1					2	1		2	1
2	1	1	2		1	3	22	3	4	1	1986	25	3	1	1			1	5						1				1	1	1	1	2					2	1		2	1
3	1	1	1	1	1		23	13	1	2	1953	58	2	1					4		3	1					1		2		1		1					2	2		2	1
4	1	1	3	1	3	9	21	4	2	2	1939	72		1	6				5		3	1		1					0	0	0	0	3					2			2	2
5	1	1	4	1	3	20	25	3	3	2	1934	77	3	1	2			2	1		2	4	1						2	2	2	2						2		3	2	1	3
6	1	1	5	1	2					2	1961	50	5	1	2		1	2	4		2	1		1					2	2	1	1
7	1	1	6	1	4	8	19	4	4	2	1966	45	5	1	2		1	3	4	2	2	1			1				0		1							2		3	2
8	1	1	7		5	7	20	4	1	2	1974	37	2	1	4				4	2	2	1							1	1								2	2		2	2
9	1	1	8	1	3	20	18	4	3	1	1981	30	5	1	2			3	3			2			1				0	1	0	1						0		3	2	2
10	1	1	5	1	2			9		2	1986	25	4	1	1				4			2			1				2	2	1	1						2	2		2	2
11	1	1	5	1	2					1	1984	27	4	1	1				4			2			1				2	2	1	1	1					2	2		2	2
12	1	1	9	1	1	36	17			2	1947	64	1	1	4				3		2	4					1		2	2	2	2						2	2		2	2
13	1	1	2	1	3	6	16	4		2	1944	67	1	1	4				5		3	4					1		2	1	1	2	2					2	2		2	2
14	1	1	8	1		20	15			2	1978	33	2	1				1			2	2	1			1			1	1	1	1	2					2		3	2	2
15	1	1	10	1	6	20	14	3		2	1963	48	2	1	5				4	2	2	1				1			2	2								2	2		2	1
16	1	1	11		7	24	13	3		2	1978	33	5	1	3		2	2	4			2			1				2	2	2	2						2	2		2	2
17	1	1	11	1	8	27	12	5	1	1	1975	36	2	1	4		3	3	5	3	3	1		1					2	2		2	2					2	2		2	2
18	1	1	7	1	8		11	4		2	1962	49	4	1					2			1		1					2	2	2	2						2	2		2	2
19	1	1	2	1	4	6	10	4		2	1973	38	2	1	5				4	2	3	3				1			1	1	2	2						2	2		2	2
20	1	1	3	1	9	33	9			1	1964	47	4	1	5		4	3	4	2	2	1		1		1			2		1		2					2	2		2	2
21	1	1	3	1	9	33	8			2	1972	39	5	1	1		4	2	4	2	2	1		1		1			2	1	1	1						2	2	3	2	2
22	1	1	3	1	9	33	7			2	1943	68	1	1				2	3	0	3	1		1			1		2	1	1	1	1					2	2		2	2
23	1	1	12	1	9	33	6			1	1938	73	5	1	6			3	4		3	1		1			1		2	1	1	1	2					2	2		1		3
24	1	1	3	1	9	33	5			1	1974	37	5	1	7				3	1	1		1	1		1			1	1	1	1						2	2		2	2
25	1	1	3	1	9	33				2	1968	43	2	1	6		4	2	3	1	1	3		1		1			1	2			2					2	2	3	2	2	3
26	1	1	3	1	9	33	3			2	1970	41	5	1	2			1	4			2			1				2	1	1	1	2	3				1	1		2	1
27	1	1	2			12	2	3	2	2	1977	34	5	1	8			2	2			1		1					2	2	1	1						2	2		2	2
28	1	1	7	1	9	28	1	3	1	2	1990	21	2	1	1				4	1		2			1				2	2	2	2						2	1		2	1
29	2	1	7	1	10	36	39	4		1	1970	41	2	1	11			2	2			1		1					2	2	2	2						2	2		2	2
30	2	1	8	1	4	36	38	4		2	1961	50	3	1	6			2	3		1	1			1				2	2	1	1						2	2		2	2
31	2	1	8	1	4	36	37	4		1	1991	20	2	1	1				3			2			1				2	2	1	1						2	2		2	2	2
32	2	1	13	1	11	36	36	9		2	1930	81	1	1	6			1	3			2						1	2	1								2	2		2	2
33	2	1	13	1	11	36	35	4	9	2	1930	81	1	1	6			1	3			2						1	2	1								2	2		2	2
34	2	1	13	1	11		34	13	2	2	1923	88	1	1	6			1	3			2						1	2	1								2	2		2	2
35	2	1	7	1		46	33	4	8	2	1974	37	5	1	3		18	2	2	1	1	3				1			1	1	2	1						2	1		2	1
36	2	1	5	1	7	36	32	4	7	1	1978	33	5	1	4				3			2			1				2	2	2	2						2	2		2	2
37	2	1	8	1	4	26	31	7		1	1961	50	2	1	12		40		3	1	1	1		1		1			2	2	1	1	2					2	2		2	2
38	2	1	7	1	12	32	30	7		2	1950	61	5	1					3		1	1		1					2	2	1		2					2	2		2	2
39	2	1	13	1	11		29	9		2	1954	57	2	1	6			1	2			2			1				2	2	1	1						1	1		2	2
40	2	1	13	1	11	40	28	13	1	2	1925	86	1	1	6			2	2		2	4					1		2	2	1	1	2					2	1		2	2
41	2	1	13	1	11		27	4	6	1	1926	85	2	1	6			1	2		3	1		1					2	2	1	2						2	2		2	2
42	2	1	14	1	4		26	9		1	1964	47	2	1	6			1	3			2			1				1	1	2	2						2	2		2	2
43	2	1	5	1	13	36	25	7		2	1958	53	2	1	4				4		2	1		1			1		2	2	2	2						2	2		2	2
44	2	1	13	1	13	20	24	3		2	1954	57	2	1	5			1	1		2	1	1						1	1	1	1						0	0		1	2			1992	4
45	2	1	1	1	13	40	23	4		2	1972	39	3	2	11		3	1	4	2		1		1					2	1	2	2						2	2		2	2
46	2	1	13	1	13	24	22	3		2	1941	70	3	3	4			1	3		3	1		1					2	2	2	2						2		3	2	1
47	2	1	14	1	4		21			2	1947	64	2	1	6				1		2	4	1						2	2	1		3					2	2		2	2
48	2	1	7	1	13	12	20	3		1	1935	76	3	1	6			2	3	1	1	1				1			1	2	1	1	2					2	1		2	1			1988	4
49	2	1	13	1	13			9		2	1981	30	5	1	7			2	3			2			1				2	1	2	2						2	2		2	2			2009	4
50	2	1	13	1	13			9	1	1	1963	48	3	1	1				4			2			1				2	1	2	1						2	2		2	2			2009	4
51	2	1	13	1	5			9		1	1984	27	4	1	13		36	3	4			2			1				2	1	1	1						2	2		2	2			2009	4
52	2	1	13	1	13			9		1	1966	45	5	1	14		30	2	2			2			1				2	1	2	1						2	2		2	2			2009	4
53	2	1	14	1	4	6				1	1983	28	5	1	15		60	1	2			2			1				2	2	1	1	2					2	2		1	1
54	2	1	16	1	14	8	19	4		2	1951	60	3	1	4				4		2	1		1					2	2			2					2	2		2	2
55	2	1	13	1	11		18	9		2	1980	31	1	1	6			1	2		3	1		1					2	2	1	1						2	2		2	1
56	2	1	17	1		20	17	7		2	1949	62	2	1	4				2		2	1		1					2									2	2		2	2
57	2	1	13	1	8	23	16	8		1			6	1	6			1	3		4	3					1		2	2	2	2						2	2		2	1			2009	3
58	2	1	13	1	7	25	15	9		1	1928	83	1	1	6			1	3		4	1		1					2		2	1	1					2	2		2	2
59	2	1	13	1	7	26	14	4	5	2	1935	76	1	1	6			1	3		4	1		1			1		2	2	1	1	1					2	2		2	2
60	2	1	13	1		14	13	4	4	2	1941	70	2	1	6			1	2		2	1		1					2	2	2	2						2	2		2	2
61	2	1	18	1	13	12	12	4	3	2	1957	54	2	1	5					4		2		1					1	1	2	2						2	2		2	2
62	2	1	18	1	13	32	11	4	2	2	1955	56	3	1	6		30	2	4		3	1				1			2	2	1	1	2					2	2		2	2
63	2	1	13		13	7	10	4	1	2	1959	52	3	1	6		36	2	4		2	1		1					2		2							2	2		1		3
64	2	1	13	1	7	64	1	3		2	1951	60	5	1	6		36	3	3		1	1					1		2	2	2	2						2	2		1	2
65	2	1	7	1	10	36	40	4		2	1977	34	3	1	11		18	1	2			1		1					2	2	1	1	2					2	2		2	2
66	2	1	19	1	15	16	2	4		1	1957	54	3	1	3		18	2	4		2	1		1			1		2	2	1	2	2					2	2		2	2			2007	3
67	2	1	13	1	7	65	3	4		1	1934	77	3	1	6			3	3		1	1		1					2	2	2	2						2	2		2	1
68	2	1	20	1	16	40	4	3		2	1934	77	3	1	6		2	1	2			1		1					2	2								2		3	2	1
69	2	1	7	1	17	26	5	4		2	1989	22	3	1	6		30	1	3			1			1				2	2	2	2						2	2		2	2
70	2	1		1		60	6	4		2	1980	31	3	4	4			1	4	2	2	1		1					1	2	1	1	1					2	2		2	2
71	2	1	11	1	18	4	7	3		2	1987	24	3	1	1			1	5			1			1				2	2	2	2						2	2		1	2
72	2	1	13	1	9	40	8	6	1	1	1992	19	2	1	1				3			1			1				2	2	1	2	2					2	2		2
73	2	1	13	1	19	32	9	6	2	1	1980	31	4	1	2		2	1	3			1			1				1	0	1		2					2	1		1
74	3	1	21	1	13	32	1	3		2	1960	51	3	1	2	3	20	1	3	1	1	1		1					2	2	2	2						2	2		2	1
75	3	1	21	1	13	28	2	4		1	1957	54	3	1	2		40	2	3	1	1	1	1						2	2	1	1						2	1		2	2
76	3	1	21	1	9	34	3	3		1	1941	70	3	1	6				3		4	1		1			1		2	2	2	2						2	2		2	1
77	3	1	21	1	1	50	4	3		1	1946	65	3	1	6			2	5		5	1					1		2	1	1	1	1					2	2		2	1
78	3	1	21	1	22	36	5	3		2	1965	46	5	1			20	1	3	0	0	2			1				1	2	1	1						2		3	2	1
79	3	1	21	1	23	24	6	9		2	1957	54	5	1	2		30	1	3		1	1		1					2		2	2						2	2		2
80	3	1	21	1	24	20	7	3		1	1968	43	2	1	2		48	2	3	0	0	2			1				2	2	2	2						2	2		2	1			1985	4
81	3	1	21a	1	25	40	8	9		1	1955	56	2	1				2			1	4	1						2	2	2	2						1		3	2		3
82	3	1	12	1	25	40	9	9		2	1968	43	4	1	2		24	2	2			2			1				2	2	2	2						1	2		1	2
83	3	1	21	1	24	36	10	4		1	1974	37	3	1	2			2	4	2		1		1		1			2	2	1	1						2	2		2	2
84	3	1	22	1	4	40	11	14		2	1940	71	2	1	6			1	2	0	2	3					1		1	1	1	1						1			2	2
85	3	1	12	1	4	32	12	15		1	1954	57	3	1	2		38	3	3	0	2	1		1		1	1		2			1						2	2
86	3	1	21	1	26	70	31			1	1978	33	5	1	2			1	5	0	0	2							2	1	1	1						2	1		2
87	3	1	7	1	1	28	32	3		1	1953	58	5	1	2		40	6	3		1	1		1		1			2	2	2	2						2	2		2	1
88	3	1	7	1	1	28	33	3		2	1954	57	5	1	2		40	6	3		1	1		1			1		2	2	2	2						2	2		2	1
89	3	1	23	1	7	32		3		1	1981	30	4	1	5			1	1			2	1						1	1	2	2						2	1		2	1
90	3	1	12	1	27	28	30	3		2	1952	59	3	1	5			2	3		1	1		1			1		2	2	1	2						2	2		2	1			2004	2
91	3	1	21	1	12	16	13	14		2	1986	25	1	2	4				6			1		1					2		2									3	2
92	3	1	12	1	1	36	14	4		1	1943	68	3	1	6				3		2	1		1			1		2	2	2	2						2	2		2	2
93	3	1	21	1	1	32	15	4		2	1977	34	2	1	4				3	1				1			1		2	2	2	2						2		3	2		3
94	3	1	21	1	28	32	16	13		2	1959	52	3	2	7		27	1	2		2	3							2	2	2	2						2	2		2	2
95	3	1	21b	1	29		17	9		1	1988	23		1	1				3			2			1				2	1	1	1						2	1		1
96	3	1	12	1	25	40	18	9		1	1929	82	1		6				2		1	1		1			1		2	2	2	2						1	2		1	2
97	3	1	12	1	30		19	14		2	1935	76	1		6				2		1	1		1			1		2	2	2	2						1	2		1	2
98	3	1	21	1	13	40	20	4		2	1980	31	5	1			18	2	2	0	0	2			1				2	2								2	2		2	2
99	3	1	12	1	7	30	21	3		2	1981	30	5	1	2		20	1	4	0	0	2			1				2	2	2	2						2	1		2	1
100	3	1	12	1	25	31	22	3		1	1979	32	3	1	2		24	1	2	0	0	2							2	2	1	1						2	1		2	1			2008	3
101	3	1	24	1	31	45	23	3		1	1964	47	3	1	5		50		1	3	3	2				1			1	1	2	2						2	2		2	2
102	3	1	12	1	4	88	24	3		2	1957	54	3	1	5				1			2	1						1	1	2	2						2	2	3	2	2	3
103	3	1	19	1	27	40	25	4		1	1949	62	3	1	2			3	3		1	1		1					2	2	2	2						2	2		2	2
104	3	1	21c	1	4	88	26	3		1	1978	33	3	1	2		45	1	1			2	1						1	1	2	2						2		3	2		3
105	3	1	12	1	13	40	27			2	1977	34	5	1	2			2	2			5		1					2	1	2	2						2	2		2	2
106	3	1	12	1	27	28	28	3		1	1976	35	4	1	2			3	2			3		1					2	2	2	2						2	1		2	1
107	3	1	7	1	4	28	29	3		2	1977	34	5	1	2		36	2	2			5		1					2	2	2	2						2	2		2	2
1a	1	1	2	1	4	28	10	3		2	1973	38	2	1	5			1	4	2	3	3				1			1	1	0	0						2	2		2	2
2a	1	1	7	1	8	40	11	3		2	1962	49	3	1					2			1		1					2	2	2	2						2	2		2	2
3a	1	1	11	1	8	27	12	3		1	1975	36	2	1	4		3	3	5	3	3	1		1					2	2	1	0						2	2		2	2
4a	1	1	11	1	7		13	3		2	1978	33	5	1	3			2	4	0	0	2			1				2	2	2	2						2	2		2	2
5a	1	1	10	1	6	20	14	3		2	1963	48	2	1	5				4	2	2	1				1			2	2	2	2						2	2		2	1
6a	1	1	8	1	4	20	15	3		2	1978	33	2	1	5			1	6	2	2	1				1			1	1	1	1	2					2		3	2		3
7a	1	1	2	1	3	24	16	3		2	1944	67	1	1	4				5	0	3	4					1		2	2	1	2	4					2	2		2	2
8a	1	1	9	1	1	34	17	3		2	1947	64	1	1	4				3	0	2		1						2	2	2	2						2	2		2	2
9a	1	1	8	1	3	20	18	3		1	1981	30	5	1	9		60	3	3			2			1				2	2	2	2						2	2		2	2
10a	1	1	6	1	4	32	19	3		2	1966	45	5	1	10		30	3	4	2	2	1				1			2	2	1	1	2					2		3	2		3
11a	1	1	7	1	5		20	3		2	1974	37	2	1	4				4	2	2	1		1					1	1	1	1	2					2	2		2	2
12a	1	1	3	1	3	36	21	3		2	1939	72	1	1	6			1	5		3	1		1					2	2	1	2	4					2		3	2	2
13a	1	1	2	1	2	4	22	3		1	1986	25	3	1	1			1	5			2			1				1	1	1	1	1					2	1		2	1
14a	1	1	1	1	1	40	23	3		2	1953	58	2	1	5			1	4	0	3	1					1		2	2	1	1	1					2	2		2	1
15a	1	1	1	1	1	70	24	3		1	1945	66	3	1	6			2	4		3	1					1		2	2	1	1	4					2	1		2	1
16a	1	1	4	1	3	20	25	3		2	1934	77	3	1	6			2	1		2	4	1						2	2	2	2						2		3	2	1
17a	1	1	7	1	9	28	1	3	1	2	1990	21	2	1	1				4	1		2			1				2	2	2	2						2	1		2	1
18a	1	1	2			12	2	3	2	2	1977	34	5	1	8		30	2	2			1		1					2	2	1	1	2					2	2		2	2
19a	1	1	3	1	9	34	3	3	3	2	1970	41	5	1	2			1	4			2			1				2	1	1	1	2					1	1		2	1
20a	1	1	3	1	9	33	4	3		2	1968	43	2	1	6		40	2	3	1	1	5		1		1			1	2	2	2						2		3	2	2
21a	1	1	3	1	9	33	5	3		1	1974	37	5	1	2				3	1	1	5		1					1	1	1	1	2					2	2		2	2
22a	1	1	3	1	9	33	6	3		1	1938	73	5	1	6			3	4	0	3	1		1					2	1	1	1	2					2	2		1		3
23a	1	1	3	1	9	33	7	3		2	1943	68	1	1	6			2	3	0	3	1		1					2	1	1	1	2					2	2		2	2
24a	1	1	3	1	9	33	9			1	1964	47	4	1	6		40	3	4	2	2	1		1					2	2	1	1	3					2	2		2	2
25a	1	1	3	1	9	32	8	3		2	1972	39	5	1	6		40	2	4	2	2	1		1					2	1	1	1						2	2		2	2
26a	2	1	18	1	20	32	11	4	2	2	1955	56	3	1	6			2	4		3	1		1					2	2	1	2						2	2		2	2
27a	2	1	18	1			12	4		2	1957	54	2	1	5				4		2	1		1					1	1	2	2						2	2		2	2
28a	2	1	11	1	21	72	13	13		2	1941	70	2	1	6			1	2		2	1		1					2	2	2	2						2	2		2	2
29a	2	1	13	1	7	28	14	3		2	1935	76	1	1	6			1	3		4	1		1					2	2	1	1	1					2	2		2	2
30a	2	1	13	1	7	40	15	4		1	1928	83	1	1	6			1	3	4		1		1					2	2	2	1	1					2	2		2	2
31a	2	1	13	1	1	28	16	3		2	1945	66	5	1	6			2	3		4	3					1		2	2	2	2						2	2		2	1			2000	3
32a	2	1	13	1	5	40	17	13		2	1949	62	2	1	6			2	2		2	4		1					2	2	2	2	2					2	2		2	2
33a	2	1	13	1	11	32	18	3		2	1929	82	1	1	6			1	2		3	1		1					2	2	1	1	2					2	2		2	1
34a	2	1	13	1	1	14	32	19		2	1951	60	4	1	4				4		2	1		1					2	2	1	1						2	2		2	2
35a	2	1	7	1	13		20	14		1	1935	76	3	1	6			2	3	1	1	1				1			1	2	1	1	2					2	1		2	1			1988	4
36a	2	1	13		7	65	3	4		1	1931	80	3	1	6			3	3		1	1		1			1		2	2	2	2						2	2		2	1
37a	2	1	13	1	7	64	1	13		2	1951	60	5	1	6		36	3	3		1	1					1		2	2	2	2						2	2		2	2
38a	2	1	19	1	15	16	27	3		1	1957	54	3	1	3		18	2	4		2	1		1					2	2	1	2	2					2	2		2	1			2007	3
39a	2	1	19	1	15	16	22	3		1	1957	54	3	1	3		18	2	4		2	1		1					2	2	1	2						2	2		2	1			2007	3
40a	2	1	20	1	16	40	4	13	2	2	1934	77	1	1			2	2				1		1					2	2	2	2						2		3	2	1
41a	2	1	7	1		36	5	3		1	1989	22	1	2	3		1	3			2			1					2	2	2	2						2	2		2	2
42a	2	1		1		60	6	4		2	1980	31	3	4	4			1	4	2		1		1					1	2	1	1	1					2	2		2	2
43a	2	1	11	1	18	4	7	3		2	1987	24	3	1	1			1	5			2			1				2	2	2	2						2	2		2	1
44a	2	1	13	1	9	40	8	4		1	1992	19	2	1	1				3			2			1				2	2	1	1	2					2	2		2	2
45a	2	1	13	1	19	32	9	13		1	1980	31	4	1	2			1	3						1				1	2	1	1						2	2		1	2
46a	2	1	13	1	13	28	10	3		2	1959	52	3	1	6		36	2	4		2	1		1			1		2	2	2	2						2	2		2	2
47a	2	1	8	1	4	32	31	3		1	1961	50	2	1	12				3	1	1	1		1					2	2	1	1						2	2		2	2
48a	2	1	18	1	7	36	32	4		1	1978	33	5	1	5				3			2			1				2	2	2	2						2	2		2	2
49a	2	1	7	1		46	33	4		1	1974	37	5	1	6		18	2	2	1	1	3				1			1	1	2	1	2					2	1		2	1
50a	2	1	13				34	4		1	1929	82	1		6			1	3			2						1	2	1	1	1						2	2		2	2
51a	2	1	13	1	11	36	35	4		2	1930	81			6			1	3									1	2	1	2							2	2		2	2
52a	2	1	13	1	11	36	36	4			1930	81	1	1	6			1	3			2						1	2	1	2							2	2		2	2
53a	2	1	1	1	4	36	37	4			1991	20	2	1	1				3			2			1				2	2	1	2	2					2	2		2	2
54a	2	1	8	1	4	36	38	4		2	1961	50	3	1	2			2	3		1	1		1					2	2	1	1						2	2		2	2
55a	2	1	7	1	10	36	39	4		1	1970	41	2	1	11			2	2			1		1					2	2	2	2						2	2		2	2
56a	2	1	7	1	10	36	40	4		2	1977	34	3	1	11		13	1	2			1		1					2	2	2	2	2					2	2		2	2
57a	2	1	15	1	4	28	21	3		2	1947	64	2	1	6				1		2	4	1						2	2	1	2						2	2		2	2
58a	2	1	13	1	13	24	22	3		2	1941	70	3	3	4			1	3		3	1		1					2	2	2	2						2		3	2	1
59a	2	1	1	1	13	40	23	4		2	1972	39	3	2	2		18	1	4	2		1		1					2	1	2	2						2	2		2	2
60a	2	1	3	1	13	20	24	3		2	1954	57	2	1	5			1	1		2	1	1						1	1	1	1						2	2		1	1			1992	4
61a	2	1	18	1	13	36	25	4		2	1958	53	2	1	4				4		2			1					2	2	2	2						2	2		2	2
62a	2	1	14	1	13		26	9		1	1964	47		1	6			1	3			2			1				1	1	2	2						2	2		2	2
63a	2	1	13				27	3		1	1926	85	2	1	6			1	2		3	1		1					2	2	1	2	2					2	2		2	2
64a	2	1	13	1	4	40	28	4		2	1925	86	1	1	6			2	2		2	4					1		2	2	1	2						2	1		2	2
65a	2	1	13	1	4	32	29	3		2	1954	57	2	1	6			1	2			2			1				2	2	1	1						2	1		2	2
66a	2	1	13	1	12	32	30	4		2	1950	61	5	1	2	1	19	2	3		1	1		1					2	2	1	1						2	2		2	2
67a	3	1	21	1	13	40	20bis	4		2	1980	31	5	1	2		18	2	2			2			1				2	2	1	1						2	2		2	2
68a	3	1	12	1	30	40	18bis	4		1	1929	82	1	1	6			1	2		1	1					1		2	2	2	2						1	2		1	2
69a	3	1	12	1	30		19bis	4		2	1935	76	1		6			1	2		1	1					1		2	2	2	2						1	2		1	2
70a	3	1	7	1	7	30	21r	3		2	1981	30	5	1	2		20	1	4			2			1				2	2	2	2						2	1		2	1
71a	3	1	25	1	13	30	22r	3		1	1979	32	3	1	2		24	1	2			2							2	2	1	1						2	1		2	1			2008	3
72a	3	1	24	1			23r			1	1964	47	3	1	2		35	2	1	3	3	2	1						1	2	2	2						2	2		2	2
73a	3	1	12	1	4	88	24r	14		2	1957	54	3	1	5				1			2	1						1	1	2	2						2		3	2		3
74a	3	1	19	1	27	40	25bis	4		1	1949	62	3	1	2			4	3		1	1		1					2	2	2	2						2	2		2	2
75a	3	1	21c	1	4	88	26r	3		1	1978	33	3	1	2		45	1	1			2	1						1	1	2	2						2		3	2		3
76a	3	1	21	1	13	40	27bis	4		2	1977	34	5	1	2			2	2			5		1					2	1	2	2						2	2		2	2
77a	3	1	12	1	27	28	28r	3		1	1976	35	4	1	2		36	2	2			3		1					2	2	2	2						2	1		2	1
78a	3	1	7	1	4		29r	3		2	1977	34	5	1	2		36	2	2			5		1					2	2	2	2						2	2		2	2
79a	3	1	21	1	4	28	2bis	4		1	1957	54	3	1	2		40	2	3	1	1	1		1		1			2	2	1	1						2	1		2	2
80a	3	1	21	1	4	30	1bis	4		2	1960	51	3	1	2		20	1	3	1	1	1				1			2	2	2	2						2	2		2	1
81a	3	1	21	1	4	34	3bis	4		1	1941	70	3	1	6			2	3		4	1		1			1		2	2	2	2						2	2		2	2
82a	3	1	21	1	1	50	4bis	4		1	1946	65	3	1	6			2	5		5	1					1		2	1	1	1						2	2		2	1
83a	3	1	21	1	25	36	5bis	4		2	1965	46	5	1	7		20	1	3			2			1				1	2	1	1						2		3	2	1
84a	3	1	21b	1	30	24	6bis	4		2	1957	54	5	1	2		30	1	3		1	1		1			1		2		2							2	2		2		3
85a	3	1	21	1	13	20	7bis	4		1	1968	43	2	1	2		48	2	3						1				2	2	2	2						2	2		2	1			1985	4
86a	3	1	21d	1	25	40	8bis	4		1	1955	56	2	1	2			2	2		1	4	1						2	2	2	2						1		3	2		3
87a	3	1	21	1	25	40	9bis	4		2	1968	43	4	1	2		24	2	2			2			1				2	2	2	2						1	2		1	2
88a	3	1	21	1	4	36	10bis	4		1	1974	37	3	1	2			2	4	2		1		1		1			2	2	1	1						2	2		2	2
89a	3	1	21	1	4	40	11bis	4		2	1940	71	2	1	6			1	2	2		3					1		1	1	1	1						1		3	2	2
90a	3	1	19	1	4	32	12bis	4		1	1954	57	3	1	2		38	3	3		2	1		1			1		2		1							2	2		2	2
91a	3	1	21	1	12	16	13bis	4		2	1986	25	1	2	4				6			1		1					2		2							2		3	2		3
92a	3	1	21e	1	1	36	14bis	4		1	1943	68	3	1	6				3		2	1		1			1		2	2	2	2						2	2		2	2
93a	3	1	21	1	1	32	15bis	4		2	1977	34	2	1					3	1		5		1		1			2	2	2	2						2		3	2		3
94a	3	1	21	1	28	32	16bis	4		2	1959	52	3	2	2			1	2	2		3							2	2	2	2						2	2		2	2
95a	3	1	21b	1	30		17bis	4		1	1988	23	3	1	1				3			2			1				2	1	1	1						2	1		1		3
[truncated: 194 more columns]

## Sheet: PRIMA INTERVISTA
																						domanda 1								domanda 2							domanda 2							domanda 2
																														2016-08-24							2017-10-26							2017-10-30
n° questionario	data intervista	luogo intervista	dove abitava	sesso	età	etnia/nazionalità	titolo studio	stato lavorativo	quale occupazione?	quante ore/settimana?	n° persone famiglia	quanti figli ha	n° figli età < 18 anni	stato civile	da solo	partner	genitori	figlio <18	figlio>18	altro	altro	vissuto altri terremoti/eventi catastrofici?	se si quali	se si quali	se si quali	se si quali	se si quali	se si quali	come ricorda di averli vissuti	era solo?	reazione	cosa ha fatto dopo	cosa ha fatto dopo	cosa ha fatto dopo	cosa ha fatto dopo	cosa ha fatto dopo	era solo?	reazione	cosa ha fatto dopo	cosa ha fatto dopo	cosa ha fatto dopo	cosa ha fatto dopo	cosa ha fatto dopo	era solo?	reazione	cosa ha fatto dopo	cosa ha fatto dopo	cosa ha fatto dopo	cosa ha fatto dopo
1	2017-08-01	1	1	1	69	1	2	3			2	0	0	1	0	1	0	0	0	0	0	1	1	2					1	2	1	3	4				2	2	3	4				2	2	1	3
2	2017-08-01	1	2	1	70	1	7	3			4	2	0	1	0	1	0	0	0	0	0	1	1						2	2	2	1	4				2	2	1					2	2	1
3	2017-07-31	1	3	1	53	1	2	1	1	40	3	1	0	1	0	1	0	0	1	0	0	1	1							2	3	1	3	4			2	4	2					2	4	2
4	2017-08-08	1	4	1	56	1	7	1	2	36	3	1	0	1	0	1	0	0	1	0	0	1	1	3					2	2	4	2					2	4	2					1	4	4
5	2017-08-09	1	5	1	44	1	5	1	3	40	3	0	0	2	0	0	1	0	0	0	0	1	1						2	2	2	1					2	5	2	4				2	5	1	4
6	2017-08-08	1	6	1	59	1	5	1	4	40	2	0	0	2	0	0	0	0	0	2	0	1	2														2	6	2	3	4			2	7	2	5
7	2017-07-24	1	7	1	62	1	7	1	1	40	4	2	0	1	0	1	0	0	0	0	0	1	2							2	3	1	3	4			2	2	2	3	4			2	2	3	4
8	2017-07-28	1	8	2	51	1	5	1	6	36	4	2	2	1	0	1	0	1	0	0	0	1	1	2						2	4	1	3	4			2	8	2	3	4			2	9	3	4	6
9	2017-07-28	1	9	2	53	1	9	1	7	50	4	2	0	1	0	1	1	0	1	3	0	1	1						1	2	2	2	3	4			2	5	2	3	4			2	5	2	3	4
10	2017-07-31	1	10	2	58	1	5	1	8	36	2	1	0	1	0	1	0	0	0	0	0	1	1	2						2	2	2	3	4			2	10	2	3				2	11	1	3	4
11	2017-07-27	2	11	1	45	1	7	4			4	0	0	2	0	0	1	0	0	2	0	1	1	2						1	3	1					1	2	1					1	3	1
12	2017-07-25	1	12	1	64	1	7	3			4	2		1	0	1	0	1	0	0	0	1	1	1						2	3	1	7				2	5	2	3	4			2	4	3	8
13	2017-07-25	1	11	2	36	1	5	1	9	36	2	0	0	1	0	1	0	0	0	0	0	1	1	3						2	12	4	9				1	5	1	4	10			2	4	4	8
14	2017-07-25	1	13	2	59	1	5	1	10	36	4	2	0	1	0	1	0	1	0	0	0	1	1	2						2	4	1	3	4			2	4	1	3	4			1	8	3	4	8
15	2017-07-27	1	14	1	59	1	8	1	11	62	3	1	0	1	0	1	0	1	0	0	0	1	1						2	2	13	1	3	4			2	13	1	3	4			2	5	8
16	2017-07-28	1	10	1	52	1	2	1	12	50	4	2	0	1	0	1	0	1	0	0	0	1	1						1								2	14	2	3	4			2	4	1	4
17	2017-07-27	1	15	2	52	1	5	1	13	36	3	1	0	1	0	1	0	0	1	0	0	1	1	2						2		1	3	4			2	5	2	3	4			2	9	3	4	11
18	2017-07-24	1	16	1	67	1	5	3			1	0	0	2	1	0	0	0	0	0	0	1	1	4						1	6	2	3				1	15	2	3				1	16	2	3
19	2017-08-07	3	17	2	51	1	2	1	7	30	5	3	1	1	0	1	0	1	1	0	0	1	4						2	2	2	2	4				2	8	2	3	4			2	8	4	6
20	2017-08-07	1	18	2	37	1	7	1	14	40	4	0	0	2	1	0	0	0	0	0	0	1	1						1
21	2017-08-07	1	15	2	67	1	7	3			4	2	0	1	0	1	0	1	0	0	0	1	1	2						2	2	2					2	6	2					2	4	2
22	2017-08-04	1	15	2	62	1	5	1	15	36	5	3	0	1	0	1	0	1	0	0	0	1	1						2	2	3	1	3	4			2	5	2	3	4			2	4	3	4	8
23	2017-08-04	1	13	1	51	1	5	1	16	36	3	1	1	3	1	0	0	0	0	0	0	1	1							1	4	1	4				1	5	2	4				1	5	6
24	2017-08-04	1	7	2	61	1	5	4			4	2	0	1	0	1	0	0	0	0	0	1	1						2	2	2	1	3	4			2	5	2	3	4			2	5	3	4	11
25	2017-08-03	1	19	2	57	1	7	1	17	45	2	0	0	1	0	1	0	0	0	0	0	1	1						2	2	4	2	4				2	8	2	3	4			2	2	1	4
26	2017-08-02	1	15	2	51	1	5	1	15	36	5	3	0	1	0	1	0	0	1	0	0	1	1						2								2	3	3	4	13			2	3	3	4	8
27	2017-08-02	1	5	2	52	1	2	4			3	1	0	1	0	1	0	0	1	0	0	1	5						2	2	9	2	3	4			2	9	2	3	4			2	4	3	4	8
28	2017-08-01	1	14	1	71	1	6	3			4	2	0	1	0	1	0	0	1	0	0	1	1	5	6				2	2	6	2					2	4	2					2	4	2
29	2017-08-01	1	20	1	66	1	7	3			4	2	0	5	0	1	0	0	1	0	0	1	1	2						2	18	1												1	4	2
30	2017-08-02	1	21	1	73	1	5	3			4	0	0	1	0	1	0	0	0	3	0	1	1	2													2	4	2	3	4			2	2	3	4	6
31	2017-08-22	1	22	1	57	1	2	1	18	36	5	1	0	1	0	1	1	0	0	0	0	1	1	4	5				2	2	3	1	3	4			1	4	2	4				2	2	3	4
32	2017-08-10	1	23	2	53	1	7	1	19	40	4	2	1	1	0	1	0	1	1	0	0	1	1						2	2	8	1					1	8	2					2	8	2
33	2017-08-18	1	24	2	55	1	5	1	16	36	5	2	0	1	0	1	1	0	1	0	0	1	4	1					2	2	19	1	3				2	4	1	3	4			2	3	3	4
34	2017-08-18	1	25	1	48	1	2	1	20	36	4	2	2	1	0	1	0	1	0	0	0	1	1	2						2	20	3	4				2	4	2					2	6	1
35	2017-08-21	1	6	1	75	1	2	3			2	2	0	1	0	1	0	0	0	0	0	1	1	5						2	2	4	1				2	5	1					2	5	1	4
36	2017-08-23	1	26	1	56	1	5	1	21	36	2	0	0	1	0	1	0	0	0	0	0	2								1	3	1					2	22	2					2	22	3
37	2017-08-23	1	27	1	73	1	2	3			2	2	0	1	0	1	0	0	0	0	0	1	1						2	2	4	2	4				2	4	2	3	4
38	2017-08-23	1	10	2	64	1	2	1	22	35	2	1	0	1	0	1	0	0	0	0	0	1	4	5	1				2	2	4	1	3	4			2	5	2	3	4			2	4	1	3	4
39	2017-08-23	1	28	1	47	1	7	1	23	39	4	2	2	3	1	0	0	0	0	0	0	1	1						2	2	4	1	3				1	8	2	4
40	2017-08-24	1	29	2	40	1	7	1	24	36	4	2	2	1	0	1	0	1	0	0	0	1	1						2	2	20	1	3	4			2	15	2	3	4			2	4	3	4
41	2017-08-22	1	30	2	58	1	7	1	25	40	2	1	0	3	1	0	0	0	0	0	0	1	1						2															1	4	2	4
42	2017-08-22	1	5	2	50	1	6	1	26	48	3	1	0	5	0	1	0	0	1	0	0	1	4	5	1				1	2	3	1	3	4			1	4	2	3	4	14		2	5	3	4	15
43	2017-08-22	1	31	1	49	1	7	1	5	40	2	0	0	1	0	1	0	0	0	0	0	1	4	1					3	1	24	1	3	4			2	4	2	3	4			2	24	1	3	4
44	2017-07-20	1	15	2	50	1	7	1	16	38	2	0	0	1	0	1	0	0	0	0	0	1	4	1					2	2	4	1	4				2	15	1					2	6	1	3	4
45	2017-07-20	1	15	1	44	1	7	1	27	40	4	2	2	1	0	1		1	0	0	0	1	1						1								2	15	1
46	2017-07-18	1	32	1	66	1	5	3			3	1		1	0	1	0	0	1	0	0	1	1						2	2	25	3	4				2	26	3	4	17			1	15	18
47	2017-07-21	1	4	1	52	1	5	1	28	36	6	4	2	1	0	1	0	1	1	0	0	1	4	1					2	2	4	2	3	4			2	27	2	3	4			2	27	3	4
48	2017-08-28	1	5	2	52	1	7	1	29	40	4	2	2	5	0	1	0	1	0	0	0	1	1						2	2	3	2	3	4
49	2017-07-17	1	15	2	52	1	7	1	30	36	4	2	1	1	0	1	0	1	1	0	0	1	1						3	2	8	2					2	9	2					2	9	2
50	2017-07-17	1	33	1	47	1	8	1	29	40	4	2	2	1	0	1	0	1	0	0	0	1	1						1								2	4	4	8				2	4	19
51	2017-07-17	1	34	1	54	1	7	1	31	50	4	2		1	0	1	0	0	1	0	0	1	1						2								2	28	2	3	4			2	2	3
52	2017-07-18	1	15	2	54	1	7	1	16	36	4	2		1	0	1	0	0	0	0	0	1	1	7	8				2								2	2	1	4
53	2017-07-18	1	15	2	50	1	8	1	5	48	3	1	1	1	0	1	0	1	0	0	0	1	1						3
54	2017-07-10	1	15	2	58	1	5	1	16	36	3	1	1	1	0	1	0	1	0	0	0	1	1						2	2	5	2	3	4			2	9	2	4				2	5	1	3	4
55	2017-07-18	1	5	1	50	1	7	1	32	36	3	1	1	1	0	1	0	1	0	0	0	1	1						2	2	28	2	3	4			2	28	2	3	4			2	29	17
56	2017-07-18	1	15	2	55	1	5	1	33	40	3	1		1	0	1	0	0	0	0	0	1	1	4						2	5	1	4				2	8	3	4	8			2	2	1	3	4
57	2017-07-19	1	15	2	52	1	5	1	13	36	4	2		1	0	1	0	0	1	0	0	1	1						1	1	8	2	4				2	5	2	4				2	24	2
58	2017-07-19	1	14	1	59	1	6	1	34	39	4	2		1	0	1	0	0	0	0	0	1	1						2	2	6	2	4				2	5	2					2	5	2
59	2017-07-24	1	35	1	55	1	2	1	35	36	3	2		3	1	0	0	0	0	0	0	1	1						2	2	9	1	3	4			1	3	1	3	4			1	2	3	4	8
60	2017-08-25	1	25	1	76	1	1	3			2	3		1	0	1	0	0	0	0	0	1	1						2	2	4	3	4				2	4	3	4				2	4	8
61	2017-08-31	1	36	1	55	1	5	1	36	40	3	1		3	0	0	1	0	0	0	0	1	1						2	1	3	1	3				1	4	2	3	4			1	4	3	4	8
62	2017-08-30	1	37	2	56	1	7	1	37	36	6	4	1	1	0	1	1	1	1	3	0	1	1						2	2	3	1	3	4			2	3	2	4				2	30	3	4	8
63	2017-08-25	1	15	1	69	1	7	1	29	40	3	2		1	0	1	0	1	0	0	0	1	1						2	2	4	2	3	4			2	9	3	4				2	31	1	3	4
64	2017-07-19	1	10	2	64	1	7	1	5	40	3	1	0	1	0	1	0	0	0	0	0	1	1	4					2	2	22	3	4				2	4	2	3	4	21		2	5	3	4
65	2017-07-21	1	25	1	68	1	1	3			1	0	0	2	1	0	0	0	0	0	0	1	1						2	1	9	2	4				1	9	2	4				1	4	4
66	2017-09-01	1	7	1	67	1	5	3			5	3	0	1	0	1	0	0	1	0	0	1	1						2	1	4	1					2	16	2	3	4
67	2017-09-04	1	33	2	54	1	6	1	38	26	1	0	0	2	1	0	0	0	0	0	0	1	1						2	2	4	2	3	4			1	4	2	3	4	7		2	4	1	3
68	2017-09-04	1	15	1	48	1	5	1	39	36	4	2	2	1	0	1	0	1	0	0	0	1	1						2	2	17	4	20				2	15	1	4	22			2	15	4	20
69	2017-09-05	1	38	1	71	1	6	3			2	1	0	1	0	1	0	0	0	0	0	1	1						2	2	3	1	25	2			5	2	4					2	4	1
70	2017-09-05	1	6	1	66	1	2	3			5	2	0	1	0	1	0	0	1	3	0	1	1	4	3				2	2	2	1					2	4	2	3	4			2	4	2	3	4
71	2017-09-05	1	39	1	35	1	6	1	40	40	4	2	2	2	1	0	0	1	0	0	0	1	1						2	1	3	2	4				2	3	3	4	23			1	11	1
72	2017-09-07	1	40	2	67	1	1	3			3	2	0	5	0	1	0	0	0	4	0	1	1						2	2	4	2	4				2	33	2					2	2	1
73	2017-09-07	1	41	1	59	1	7	1	29	36	3	1	0	1	0	1	0	0	1	0	0	1	1	3						2	3	3	2	3	1	4	2	3	1	4				2	3	4
74	2017-09-07	1	42	2	50	1	5	1	41	32	3	0	0	2	0	0	1	0	0	2	0	1	1	4					2	1	4	1	3	2			2	15	3	4	8			2	15	3	8
75	2017-09-08	1	43	1	49	1	2	1	42	56	1	0	0	2	1	0	0	0	0	0	0	1	1						1	1	4	3	4				2	34						2	3	24
76	2017-09-08	1	44	1	62	1	5	1	16	36	1	2	0	2	1	0	0	0	0	0	0	1	1	4					1	1	8	1	3	4			2	5	2	3	4			1	4	1	3	4
77	2017-09-08	1	45	2	63	1	9	1	7	48	3	2	0	1	0	1	0	0	0	3	0	1	4	1					2	2	2	1	3	4	5	25	2	5	2					2	4	8
78	2017-09-11	1	15	1	46	1	5	1	43	36	1	0	0	2	1	0	0	0	0	0	0	1	1						3								2	4	2	3	4			2	4	3	4
79	2017-09-11	1	46	1	73	1	5	3			2	2	0	1	0	1	0	0	0	0	0	1	1	9					2	2	8	2					2	4	2					2	8	2
80	2017-09-11	1	5	1	53	1	5	1	39	36	2	0	0	5	0	1	0	0	0	0	0	1	10	1	11	12	13	14	3	2	3	2	4	20			2	4	20					2	5	20
81	2017-09-12	1	31	1	61	1	5	1	39	36	3	1	0	1	0	1	0	0	1	0	0	1	1	11					2	2	3	2					2	3	2	4				2	3	19
82	2017-09-12	1	16	1	43	1	2	1	7	40	3	1	1	5	0	1	1	1	0	0	0	1	1						2	1	3	1	3	4			2	4	1	3	4			2	4	1	3
83	2017-09-18	1	22	2	75	1	7	3			2	2	2	1	0	1	0	0	0	0	0	1	1	5					1	2	4	1					1	4	1	4				2	4	4
84	2017-09-15	1	49	1	56	1	5	1	21	28	3	2	0	2	0	1	0	0	1	0	0	1	1						2	2	2	2					2	4	2					2	5	2
85	2017-09-14	1	50	1	64	1	5	1	7	40	2	2	0	1	0	1	0	0	0	0	0	1	1						2	2	3	1	4				2	4	1	4				2	5	6
86	2017-09-14	1	51	1	53	1	4	1		45	4	2	0	1	0	1	0	0	0	0	0	1	1						2	2	1	1	3	4			2	1	1	3	4			2	5	3	4
87	2017-09-21	1	15	2	55	1	9	1	47	36	3	1	0	1	0	1	0	0	1	0	0	1	4	1					2	2	30	2					2	9	2	4				2	36	30
88	2017-09-24	1	52	1	64	1	5	3			2	2	0	1	0	1	0	0	0	0	0	1	1						1	1	1	1					2	6	6					2	17	1	3
89	2017-09-26	4	31	1	53	1	6	1	7	48	3	0	0	2	0	0	0	0	0	6	7	1	1						2	2	4	1	3				2	4	1	3	4			2	4	1	3	4
90	2017-09-26	5	53	2	43	1	2	1	48	24	1	0	0	3	0	1	0	0	0	0	0	1	1						2	1	4	2	4				2	4	3				17
91	2017-09-25	1	54	2	44	1	2	1	48	48	4	2	2	1	0	1	0	1	0	0	0	1	1						2	2	4	2	3	4			2	8	2	3	4			2	2	3	4	8
92	2017-09-22	1	54	1	50	1	7	1	50	65	4	2	2	1	0	1	0	1	0	0	0	1	1						2	2	17	1	4				2	17	2	3	4			2	17	3	4
93	2017-09-21	6	55	1	70	1	9	3			2	1	0	1	0	1	0	0	0	0	0	1	1	16					2	2	4	2	4				2	4	2	4				2	4	4	32
94	2017-09-21	1	56	2	36	1	7	1	37	36	3	1	1	1	0	0	0	1	0	0	0	1	1						2	2	4	1	4				2	4	2	4				2	4	2	4
95	2017-09-29	1	44	2	62	1	5	7			2	2	0	3	1	0	0	0	0	0	0	1	1						2	2	2	1	3	4			2	5	2	3	4			1	5	3	4	32
96	2017-09-29	1	5	2	75	1	7	3			2	1	0	1	0	1	0	0	0	0	0	1	4	1					3	2	3						2	3	1	4				2	3	1	3	4
97	2017-09-29	1	57	2	37	1	7	4			3	0	0	2	0	0	1	0	0	0	0	1	1						2								2	3	1	4				2	5	1	3	4
98	2017-09-29	1	58	1	49	1	5	1	33	42	1			3	1	0	0	0	0	0	0	2								2	3	1					1	4	2	33				2	3	1
99	2017-09-28	1	59	1	55	1	5	1	51	40	4	2	2	1	0	1	0	4	0	0	0	1	1						2	2	3	1	3	4			2	3	2	3	4			2	3	3	4
100	2017-10-04	1	62	2	46	1	5	1	53	40	2	1	0	3	0	0	0	0	1	0	0	1	1						2	2	2	1	4				2	5	2	4				2	4	1
101	2017-10-17	1	24	1	54	1	7	3			1	0	0	2	1	0	0	0	0	0	0	1	1						2	1	6	2	4				1	6	2	3	4			1	40	3	4
102	2017-10-16	1	63	1	57	1	5	1	33	36	3	1	1	1	0	1	0	0	1	0	0	1	1						2	2	41	1	2				2	17	2					2	17	1
103	2017-10-12	9	26	2	51	1	7	1	54	50	2	0	0	1	0	1	0	0	0	0	0	1	1						3	2	2	2	3	4			2	4	3	4				2	6	3	4
104	2017-09-05	1	64	1	62	1	5	1	3	50	2	1	0	2	0	1	0	0	0	0	0	1	16	4	1				2	2	30	1	4				1	4	1	4				2	9	1	4
105	2017-10-09	10	52	2	66	1	1	3			2	2	0	1	0	1	0	0	0	0	0	1	1						1	2	3	1					2	3	1					2	3	1
106	2017-10-09	1	65	1	57	1	5	1	53	38	5	2	0	1	0	1	1	0	1	0	0	1	1						1	2	33	1	4				2	2	1	3				2	9	4	24
107	2017-10-09	1	5	1	53	1	2	1	55	39	3	2	0	1	0	1	0	1	0	0	0	1	1						1	2	4	2	3	4			2	4	2	3	4
108	2017-10-13	1	22	1	63	1	7	1	56	45	2	0	0	1	0	1	0	0	0	0	0	1	1	4					3	1	17	1	3	4			2	17	1	4				2	17	1	4
109	2017-10-10	1	52	1	72	1	7	1	57	35	2	2	0	1	0	1	0	0	0	0	0	1	1	4					1	2	2	1					2	42	1	3				2	17	1	4
110	2017-10-20	11	5	1	45	1	5	1	58	40	4	2	2	1	0	1	0	1	0	0	0	1	1						2	2	3	3	4				2	8	2	3	4			2	3	3	4
111	2017-10-23	1	15	1	53	1	7	1	29	72	3	1	0	1	0	1	0	0	1	0	0	1	1						2								2	4	2					2	4	2
112	2017-10-28	1	14	1	64	1	1	1	69	9	4	2	0	1	0	1	0	0	1	0	0	1	1	2						2	4	2	4				2	4	2	3	4			2	5	2	4	4
113	2017-10-26	1	14	2	51	1	2	1	22	36	4	2	1	1	0	1	0	1	1	0	0	1	1	5					2	2	4	2	4				2	4	2	4				2	48	2	4
114	2017-10-25	13	8	1	55	1	9	1	63	36	4	2	2	1	0	1	0	0	0	0	0	1	1						2	2	2	2	4				2	6	2					2	4	2
115	2017-11-03	1	29	1	47	1	5	1	7	75	3	1	1	1	0	1	0	1	0	0	0	1	1						1	2	3	2	4				1	2	1	4				2	3	1
116	2017-11-06	1	67	1	40	1	5	1	33	36	4	2	2	1	0	1	0	1	0	0	0	1	1						2	2	6	4					2	15	2	4				1	50
117	2017-11-06	1	25	2	54	1	3	1	16	36	3	2		1	0	1	0	0	1	0	0	1	1						2	2	2	2	3	4			1	5	3	4				2	5	3	4
118	2017-11-07	1	10	1	71	1	7	1	64	32	3	1	0	1	0	1	0	0	0	0	0	1	1						2	1	3	1					2	3	3	4				1	51	38
119	2017-11-06	14	68	2	51	1	4	1	65	45	4	2	1	1	0	1	0	1	1	0	0	1	1						3	2	9	1	3	4			2	8	1	3	4
120	2017-11-13	1	69	2	51	1	7	1	38	22	4	2	2	1	0	1	0	1	0	0	0	1	1	9					1	2	3	29					2	8	2	4				2	2	1	29
121	2017-11-08	1	24	2	36	1	7	1	45	40	1	0	0	2	1	0	0	0	0	0	0	1	1						2	1	8	2	4				2	5						2	3	2	4
122	08/11/2017	1	44	1	70	1	7	3			2	2	0	1	0	1	0	0	0	0	0	1	1						3	2	3	1	4				2	3	1	3	4			2	2	1	3	4
123	2017-11-15	1	5	1	51	1	2	1	36	40	4	2	1	1	0	1	0	1	1	0	0	2								2	4	2	4				2	4	2	4				2	4	2
124	2017-11-16	1	70	1	48	1	2	4	69		2	0	0	5	0	0	0	0	0	7	0	1	1						2	2	6	2					2	4	2					2	4	2
125	2017-11-22	1	5	1	69	1	7	3			3	1	0	1	0	1	0	0	1	9	0	1	1						1	1	4	2					1	3	1					2	8	2
126	2017-11-30	1	29	1	39	1	7	1	29	48	1	2	0	0	3	0	0	0	0	0	0	1	1						2	2	17	1					2	6	2					2	6	3	4
127	2017-11-23	1	71	1	53	1	3	1	70	40	2	0	0	1	0	1	0	0	0	0	0	1	1						2	2	2	3	4	32			2	4	2	3	4			2	34	3	4
128	2017-12-12	15	12	2	62	1	6	7			4	2	0	1	0	1	0	0	1	0	0	1	1						2								2	52	46					2	3	1
129	2017-12-18	1	15	2	62	1	5	1	47	16	5	3	0	1	0	1	0	0	1	0	0	1	1						2	2	4	2	4				2	9	2	4				2	9	2	4
130	2017-12-07	1	25	2	73	1	2	3			2	2	0	1	0	1	0	0	0	0	0	1	1						2	1	3	1					1	4	2	4				1	3	1
[truncated: 215 more columns]
